# Supplementary material for: Integrative Systems-Level Transcriptomic Network Analysis Identifies Candidate Genes Associated with Biofilm Formation and Virulence in Pseudomonas aeruginosa
Source: Int J Mol Sci. 2026 Jun 16;27(12):5407. doi: 10.3390/ijms27125407 (PMC13300146; doi:10.3390/ijms27125407)
Supplement: Supplementary file 1 [file ijms-27-05407-s001.zip]

Archive with 1 entries (1 files):
- ijms-4241076-supplementary.pdf
